# Supplementary material for: Structural Catalytic Core of the Members of the Superfamily of Acid Proteases
Source: Molecules. 2024 Jul 23;29(15):3451. doi: 10.3390/molecules29153451 (PMC11313796; doi:10.3390/molecules29153451)
Supplement: Supplementary file 1 [file molecules-29-03451-s001.zip]

Archive with 1 entries (1 files):
- molecules-3093973-supplementary.pdf
